# Supplementary material for: Timareteposteria, a new cirratulid species from Korea (Annelida, Polychaeta, Cirratulidae)
Source: Zookeys. 2018 Dec 13;(806):1–15. doi: 10.3897/zookeys.806.27436 (PMC6302066; doi:10.3897/zookeys.806.27436)
Supplement: XML Treatment for Timarete posteria [file zookeys.806.27436-treatment1.xml]

<!DOCTYPE tp:taxon-treatment
  PUBLIC "-//TaxonX//DTD Taxonomic Treatment Publishing DTD v0 20100105//EN" "tax-treatment-NSO.dtd">
<tp:taxon-treatment xmlns:tp="http://www.plazi.org/taxpub"><tp:treatment-meta><kwd-group><label>Taxon classification</label><kwd><named-content xmlns:xlink="http://www.w3.org/1999/xlink" content-type="kingdom">Animalia</named-content></kwd><kwd><named-content xmlns:xlink="http://www.w3.org/1999/xlink" content-type="order">Terebellida</named-content></kwd><kwd><named-content xmlns:xlink="http://www.w3.org/1999/xlink" content-type="family">Cirratulidae</named-content></kwd></kwd-group><mixed-citation publication-type="journal"><person-group><name><surname>Choi</surname><given-names>Hyun Ki</given-names></name><name><surname>Kim</surname><given-names>Hana</given-names></name><name><surname>Yoon</surname><given-names>Seong Myeong</given-names></name></person-group><article-title><italic><tp:taxon-name><tp:taxon-name-part taxon-name-part-type="genus" reg="Timarete">Timarete</tp:taxon-name-part><tp:taxon-name-part taxon-name-part-type="species" reg="posteria">posteria</tp:taxon-name-part></tp:taxon-name></italic>, a new cirratulid species from Korea (<tp:taxon-name><tp:taxon-name-part taxon-name-part-type="phylum">Annelida</tp:taxon-name-part></tp:taxon-name>, <tp:taxon-name><tp:taxon-name-part taxon-name-part-type="class">Polychaeta</tp:taxon-name-part></tp:taxon-name>, <tp:taxon-name><tp:taxon-name-part taxon-name-part-type="family">Cirratulidae</tp:taxon-name-part></tp:taxon-name>)</article-title><source>Zookeys</source><day>13</day><month>12</month><year>2018</year><volume>2018</volume><issue>806</issue><fpage>1</fpage><lpage>15</lpage><pub-id pub-id-type="doi">10.3897/zookeys.806.27436</pub-id></mixed-citation></tp:treatment-meta><tp:nomenclature><tp:taxon-name>
                <tp:taxon-name-part taxon-name-part-type="genus" reg="Timarete">Timarete</tp:taxon-name-part>
                <tp:taxon-name-part taxon-name-part-type="species" reg="posteria">posteria</tp:taxon-name-part>
                <object-id xmlns:xlink="http://www.w3.org/1999/xlink" content-type="zoobank" xlink:type="simple">http://zoobank.org/E13A2164-7182-4D18-ACD1-80C4F4C1A9B1</object-id>
              </tp:taxon-name><tp:taxon-status xmlns:xlink="http://www.w3.org/1999/xlink" xlink:type="simple">sp. n.</tp:taxon-status><xref ref-type="fig" rid="F1">Figs 1</xref><xref ref-type="fig" rid="F2">, 2</xref><xref ref-type="fig" rid="F3">, 3</xref><xref ref-type="fig" rid="F4">, 4</xref></tp:nomenclature><tp:treatment-sec sec-type="material" id="SECID0E5NAC"><title>Material examined.</title><p><bold><italic>Type locality</italic></bold>: South Korea, Gyeongsangbuk-do Province: Pohang-si County, Heunghae-eup, Odo-ri, <named-content xmlns:xlink="http://www.w3.org/1999/xlink" content-type="dwc:verbatimCoordinates" xlink:type="simple"><named-content content-type="geo-json" specific-use="{&#34;type&#34;:&#34;Point&#34;,&#34;coordinates&#34;:[129.400556,36.154722]}" id="NCID0EMOAC" xlink:type="simple">36°09’17”N, 129°24’02”E</named-content></named-content>, 13 July 2017, intertidal rocky bottom. <bold><italic>Holotype</italic></bold>: complete specimen (NIBRIV0000829700). <bold><italic>Paratypes</italic></bold>: one complete specimen (MABIKNA00146231); one complete specimen (MABIKNA00146236); one complete specimen (MABIKNA00146238); one complete specimen (MABIKNA00146239); one complete specimen (MABIKNA00146245). <bold><italic>Non-type material</italic></bold>: 16 specimens (13 complete and 3 incomplete specimens), collection details same as type materials; 11 specimens (all complete), South Korea, Gangwon-do Province: Goseong-gun County, Jugwang-myeon, Munamjin-ri, <named-content xmlns:xlink="http://www.w3.org/1999/xlink" content-type="dwc:verbatimCoordinates" xlink:type="simple"><named-content content-type="geo-json" specific-use="{&#34;type&#34;:&#34;Point&#34;,&#34;coordinates&#34;:[129.542500,35.311389]}" id="NCID0E4OAC" xlink:type="simple">35°18'41"N, 129°32'33"E</named-content></named-content>, 10 April 2017, intertidal rocky bottom.</p></tp:treatment-sec><tp:treatment-sec sec-type="diagnosis" id="SECID0ECPAC"><title>Diagnosis.</title><p>Body with deep ventral groove and distinct segments. <tp:taxon-name><tp:taxon-name-part taxon-name-part-type="genus" reg="Prostomium">Prostomium</tp:taxon-name-part></tp:taxon-name> triangular, without eyespots. <tp:taxon-name><tp:taxon-name-part taxon-name-part-type="genus" reg="Peristomium">Peristomium</tp:taxon-name-part></tp:taxon-name> evenly divided into three annulations. <tp:taxon-name><tp:taxon-name-part taxon-name-part-type="genus" reg="Branchial">Branchial</tp:taxon-name-part><tp:taxon-name-part taxon-name-part-type="species" reg="filaments">filaments</tp:taxon-name-part></tp:taxon-name> one pair per segment, beginning from third peristomial annulus, and gradually shifting to mid-dorsum between chaetigers 30–78; completely shifted branchiae at about one-third distance between notopodium and dorsal midline. Grooved tentacular finalents arising from chaetigers 5–6 and occasionally 6–7 or 7–8. Chaetae including capillaries and acicular spines; notopodial spines 1–4, pale brown in color, from chaetigers 16–45; neuropodial spines 2–4, curved distally, thicker than notoacicular spines, dark brown in color, from chaetiger 24–69.</p></tp:treatment-sec><tp:treatment-sec sec-type="description" id="SECID0E5PAC"><title>Description.</title><p>Holotype: complete, 5.5 cm in length (4.8–13.2 cm in paratypes) and 5.7 mm in maximum width (4.0–6.0 mm in paratypes), with approximately 261 segments.</p><p><italic>Body</italic> elongated, rounded dorsally, flattened ventrally, with distinct ventral groove throughout and tapering posterior end. All segments distinct, narrow, crowded throughout body with distinct lateral shoulders. Body color in alcohol pale grey to dark grey, branchiae and tentacular finalents yellowish grey; live specimens with body dark red and branchiae and tentacular finalents light orange. No separate pigmentation on body (Fig. <xref ref-type="fig" rid="F1">1</xref>).</p><fig id="F1" position="float" orientation="portrait"><label>Figure 1.</label><caption><p><italic><tp:taxon-name><tp:taxon-name-part taxon-name-part-type="genus" reg="Timarete">Timarete</tp:taxon-name-part><tp:taxon-name-part taxon-name-part-type="species" reg="posteria">posteria</tp:taxon-name-part></tp:taxon-name></italic> sp. n., paratype (MABIKNA00146236), lateral view. Scale bar: 1.0 mm.</p></caption><graphic xmlns:xlink="http://www.w3.org/1999/xlink" xlink:href="zookeys-806-001-g001.jpg" position="float" orientation="portrait" xlink:type="simple" id="oo_249507.jpg"/></fig><p><italic><tp:taxon-name><tp:taxon-name-part taxon-name-part-type="genus" reg="Prostomium">Prostomium</tp:taxon-name-part></tp:taxon-name></italic> short, triangular, blunt distally, and as long as three anterior chaetigers. Nuchal organs round, present on posterior-lateral prostomial region. Eyespots absent (Figs <xref ref-type="fig" rid="F2">2A, B</xref>, <xref ref-type="fig" rid="F3">3A</xref>).</p><fig id="F2" position="float" orientation="portrait"><label>Figure 2.</label><caption><p><italic><tp:taxon-name><tp:taxon-name-part taxon-name-part-type="genus" reg="Timarete">Timarete</tp:taxon-name-part><tp:taxon-name-part taxon-name-part-type="species" reg="posteria">posteria</tp:taxon-name-part></tp:taxon-name></italic> sp. n., <bold>A–B</bold> holotype (NIBRIV0000829700) <bold>C</bold> paratype (MABIKNA00146239) <bold>A</bold> anterior end, dorsal view <bold>B</bold> anterior end, lateral view <bold>C</bold> parapodium of mid-body. Scale bars: 1.0 mm (<bold>A, B</bold>), 0.5 mm (<bold>C</bold>). Abbreviations: branchia (br), chaetiger (ch), nuchal organ (nuO), peristomium (per), prostomium (pr), tentacular finalents (tf).</p></caption><graphic xmlns:xlink="http://www.w3.org/1999/xlink" xlink:href="zookeys-806-001-g002.jpg" position="float" orientation="portrait" xlink:type="simple" id="oo_249508.jpg"/></fig><fig id="F3" position="float" orientation="portrait"><label>Figure 3.</label><caption><p><italic><tp:taxon-name><tp:taxon-name-part taxon-name-part-type="genus" reg="Timarete">Timarete</tp:taxon-name-part><tp:taxon-name-part taxon-name-part-type="species" reg="posteria">posteria</tp:taxon-name-part></tp:taxon-name></italic> sp. n., <bold>A–D</bold> holotype (NIBRIV0000829700) <bold>A</bold> anterior end, lateral view with <abbrev xmlns:xlink="http://www.w3.org/1999/xlink" xlink:title="methyl green staining pattern" id="ABBRID0ESDAE" xlink:type="simple">MGSP</abbrev><bold>B</bold> mid-body segments, lateral view with <abbrev xmlns:xlink="http://www.w3.org/1999/xlink" xlink:title="methyl green staining pattern" id="ABBRID0EYDAE" xlink:type="simple">MGSP</abbrev><bold>C</bold> notopodial spines of mid-body segments <bold>D</bold> neuropodial spines of mid-body segments. Scale bars: 1.0 mm (<bold>A, B</bold>), 0.1 mm (<bold>C, D</bold>). Abbreviations: branchia (br), chaetiger (ch), nuchal organ (nuO), peristomium (per), prostomium (pr), shift of branchial filament (sbr).</p></caption><graphic xmlns:xlink="http://www.w3.org/1999/xlink" xlink:href="zookeys-806-001-g003.jpg" position="float" orientation="portrait" xlink:type="simple" id="oo_249509.jpg"/></fig><p><italic><tp:taxon-name><tp:taxon-name-part taxon-name-part-type="genus" reg="Peristomium">Peristomium</tp:taxon-name-part></tp:taxon-name></italic> with three annulations nearly equal in length, longer than prostomium and as long as four anterior chaetigers; second and third annulations with 2–3 lateral wrinkles (Figs <xref ref-type="fig" rid="F2">2A, B</xref>, <xref ref-type="fig" rid="F3">3A</xref>).</p><p><italic><tp:taxon-name><tp:taxon-name-part taxon-name-part-type="genus" reg="Branchial">Branchial</tp:taxon-name-part><tp:taxon-name-part taxon-name-part-type="species" reg="filaments">filaments</tp:taxon-name-part></tp:taxon-name></italic> one pair per segment, from posterior margin of third peristomial annulus, continuing on most segments except about last ten segments; branchial <!--PageBreak-->finalents located just above notopodial ridges in anterior 42 chaetigers (29–77 chaetigers in all specimens examined); then shifting gradually to mid-dorsum forming lateral bulge over notopodia from chaetiger 43 (30–78 in all specimens examined) to near posterior end; fully shifted branchiae located about one-third distance between notopodium and dorsal midline. (Figs <xref ref-type="fig" rid="F2">2A–C</xref>, <xref ref-type="fig" rid="F3">3B</xref>).</p><p><italic><tp:taxon-name><tp:taxon-name-part taxon-name-part-type="genus" reg="Tentacular">Tentacular</tp:taxon-name-part><tp:taxon-name-part taxon-name-part-type="species" reg="filaments">filaments</tp:taxon-name-part></tp:taxon-name></italic> formed two transverse groups separated by median gap and arising on dorsum of chaetigers 5–6 (6–7 or 7–8 in some specimens examined); each group with about 18–21 finalents arranged in 2–3 transverse rows (Figs <xref ref-type="fig" rid="F2">2A, B</xref>, <xref ref-type="fig" rid="F3">3A</xref>).</p><p><italic>Parapodia</italic>, notopodia forming lateral shoulders dorsally; noto- and neuropodium widely separated throughout (Figs <xref ref-type="fig" rid="F2">2A–C</xref>, <xref ref-type="fig" rid="F3">3A, B</xref>).</p><p><italic>Chaetae</italic> including capillaries with serrated edge observed under light microscopy (400x) and <abbrev xmlns:xlink="http://www.w3.org/1999/xlink" xlink:title="scanning electron microscopy" id="ABBRID0EWGAE" xlink:type="simple">SEM</abbrev> observation and acicular spines. Capillary chaetae about 8–10 capillaries arranged in two longitudinal rows in anterior parapodia. Notopodial spines nearly straight, pale brown in color, present from chaetiger 40 (16–45 in all specimens examined); 1–3 spines per segment accompanied by 1–3 companion capillaries from chaetiger 40 to posterior end. Neuropodial spines curved distally, slightly thicker than notopodial spines, dark brown in color, from chaetiger 30 (24–69 in all specimens examined); 2–3 spines per segment with 1–2 companion capillaries from chaetiger 30 to very posterior end (Figs <xref ref-type="fig" rid="F3">3C, D</xref>, <xref ref-type="fig" rid="F4">4A–C</xref>).</p><fig id="F4" position="float" orientation="portrait"><label>Figure 4.</label><caption><p><abbrev xmlns:xlink="http://www.w3.org/1999/xlink" xlink:title="scanning electron microscopy" id="ABBRID0EKHAE" xlink:type="simple">SEM</abbrev> observation of <italic><tp:taxon-name><tp:taxon-name-part taxon-name-part-type="genus" reg="Timarete">Timarete</tp:taxon-name-part><tp:taxon-name-part taxon-name-part-type="species" reg="posteria">posteria</tp:taxon-name-part></tp:taxon-name></italic> sp. n., <bold>A–D</bold> paratype (MABIKNA00146238) <bold>A</bold> capillary chaetae of anterior chaetiger <bold>B</bold> notopodial spines of posterior chaetiger <bold>C</bold> neuropodial spines of posterior chaetiger <bold>F</bold> pygidium, lateral view. Scale bars: 0.02 mm (<bold>A</bold>), 0.025 mm (<bold>B</bold>), 0.05 mm (<bold>C</bold>), 0.25 mm (<bold>D</bold>).</p></caption><graphic xmlns:xlink="http://www.w3.org/1999/xlink" xlink:href="zookeys-806-001-g004.jpg" position="float" orientation="portrait" xlink:type="simple" id="oo_249510.jpg"/></fig><p><italic>Pygidium</italic> with terminal anus (Fig. <xref ref-type="fig" rid="F4">4D</xref>).</p><!--PageBreak--></tp:treatment-sec><tp:treatment-sec sec-type="Methyl green staining pattern (MGSP)" id="SECID0EZIAE"><title>Methyl green staining pattern (<abbrev xmlns:xlink="http://www.w3.org/1999/xlink" xlink:title="methyl green staining pattern" id="ABBRID0E5IAE" xlink:type="simple">MGSP</abbrev>).</title><p>Body stained with transverse bands on posterior half of each segment forming complete rings. <tp:taxon-name><tp:taxon-name-part taxon-name-part-type="genus" reg="Branchial">Branchial</tp:taxon-name-part></tp:taxon-name> and tentacular finalents not stained. <tp:taxon-name><tp:taxon-name-part taxon-name-part-type="genus" reg="Prostomium">Prostomium</tp:taxon-name-part></tp:taxon-name>, peristomium, and dorsum of first 3 or 4 chaetigers intensely stained with dark green. Noto- and neuropodial ridges not stained (Fig. <xref ref-type="fig" rid="F3">3A, B</xref>).</p></tp:treatment-sec><tp:treatment-sec sec-type="variation" id="SECID0EUJAE"><title>Variations.</title><p>Several morphological characters in cirratulids are highly variable ontogenetically and a few of them are clearly considered size-dependent in <italic><tp:taxon-name><tp:taxon-name-part taxon-name-part-type="genus" reg="Timarete">Timarete</tp:taxon-name-part></tp:taxon-name></italic> species (<xref ref-type="bibr" rid="B1">Blake 1996</xref>, <xref ref-type="bibr" rid="B11">Magalhães and Bailey-Brock 2010</xref>, <xref ref-type="bibr" rid="B12">Magalhães et al. 2014</xref>). We examined the relationships between the ontogenetic characteristics including the segmental origin of noto- and neuropodial spines and the shift of branchial finalents, and the total number of chaetigers in the new species according to the correlation analyses based on 31 complete specimens (Fig. <xref ref-type="fig" rid="F5">5</xref>). In <italic><tp:taxon-name><tp:taxon-name-part taxon-name-part-type="genus" reg="Timarete">Timarete</tp:taxon-name-part><tp:taxon-name-part taxon-name-part-type="species" reg="posteria">posteria</tp:taxon-name-part></tp:taxon-name></italic> sp. n., the segmental origin of neuropodial spines ranged from chaetigers 16 to 45, strongly size-dependent (N = 31, r = 0.81). The segmental origin of notopodial spines varied from chaetigers 24 to 69, with weak size-dependent characteristics if compared with those of neuropodial spines (N = 31, r = 0.67). The dorsal shift of branchial finalents occurred between chaetigers 30 and 78 regardless of the total number of chaetigers in the new species (N = 31, r = 0.40) (Fig. <xref ref-type="fig" rid="F5">5</xref>). It is known that the appearance of tentacular finalents is generally variable in a few <italic><tp:taxon-name><tp:taxon-name-part taxon-name-part-type="genus" reg="Timarete">Timarete</tp:taxon-name-part></tp:taxon-name></italic> species (<xref ref-type="bibr" rid="B12">Magalhães et al. 2014</xref>). In <italic><tp:taxon-name><tp:taxon-name-part taxon-name-part-type="genus" reg="Timarete">T.</tp:taxon-name-part><tp:taxon-name-part taxon-name-part-type="species" reg="posteria">posteria</tp:taxon-name-part></tp:taxon-name></italic> sp. n., the tentacular <!--PageBreak-->filaments always originated in the dorsum of two consecutive chaetigers although their locations were variable: usually on chaetigers 5–6 (in 28 specimens) and occasionally 6–7 (in two specimens) or 7–8 (in four specimens) in all the 34 specimens examined. This variation appears to be somewhat related to body size because the tentacular finalents on chaetigers 7–8 occur in specimens containing more than 300 segments (almost similar to specimens with less than 300 segments on chaetigers 5–6). Further studies with a larger population and more temporal samples are needed to determine a more accurate relationship between the segmental origin of the tentacular finalents and the body size.</p><fig id="F5" position="float" orientation="portrait"><label>Figure 5.</label><caption><p>Variation of ontogenetic characters in <italic><tp:taxon-name><tp:taxon-name-part taxon-name-part-type="genus" reg="Timarete">Timarete</tp:taxon-name-part><tp:taxon-name-part taxon-name-part-type="species" reg="posteria">posteria</tp:taxon-name-part></tp:taxon-name></italic> sp. n. <bold>A</bold> relationship between total number of chaetigers and segmental origin of noto- and neuropodial spines <bold>B</bold> relationship between total number of chaetigers and segmental origin of branchial shift toward mid-dorsum. Abbreviations: holotype (H), paratypes (P).</p></caption><graphic xmlns:xlink="http://www.w3.org/1999/xlink" xlink:href="zookeys-806-001-g005.jpg" position="float" orientation="portrait" xlink:type="simple" id="oo_249511.jpg"/></fig></tp:treatment-sec><tp:treatment-sec sec-type="etymology" id="SECID0EUMAE"><title>Etymology.</title><p>The epithet of the specific name, <italic><tp:taxon-name><tp:taxon-name-part taxon-name-part-type="genus" reg="Timarete"/><tp:taxon-name-part taxon-name-part-type="species" reg="posteria">posteria</tp:taxon-name-part></tp:taxon-name></italic>, is derived from the Latin <italic>posterior</italic>, meaning ‘hind’. This name refers to the shift in the appearance of the branchial finalents from relatively posterior chaetigers. The gender of the genus name, <italic><tp:taxon-name><tp:taxon-name-part taxon-name-part-type="genus" reg="Timarete">Timarete</tp:taxon-name-part></tp:taxon-name></italic>, is feminine and the specific name of this new species is designated as feminine.</p></tp:treatment-sec><tp:treatment-sec sec-type="habitat" id="SECID0ENNAE"><title>Habitat and distribution.</title><p>This species is a common inhabitant of seagrass beds in the intertidal rocky bottoms and distributed in the East Sea (or the Sea of Japan) of South Korea.</p></tp:treatment-sec><tp:treatment-sec sec-type="Molecular information" id="SECID0ESNAE"><title>Molecular information.</title><p>In the present study, partial <abbrev xmlns:xlink="http://www.w3.org/1999/xlink" xlink:title="cytochrome c oxidase subunit I" id="ABBRID0EYNAE" xlink:type="simple">COI</abbrev> sequences each measuring 658 bp in size from five specimens and partial 16S sequence of 519 bp in size <!--PageBreak-->from a single specimen were obtained for the genetic analysis of <italic><tp:taxon-name><tp:taxon-name-part taxon-name-part-type="genus" reg="Timarete">Timarete</tp:taxon-name-part><tp:taxon-name-part taxon-name-part-type="species" reg="posteria">posteria</tp:taxon-name-part></tp:taxon-name></italic> sp. n. They were deposited in GenBank under the accession number <ext-link xmlns:xlink="http://www.w3.org/1999/xlink" ext-link-type="gen" xlink:href="MH708229" xlink:type="simple">MH708229</ext-link>–<ext-link xmlns:xlink="http://www.w3.org/1999/xlink" ext-link-type="gen" xlink:href="MH708233" xlink:type="simple">MH708233</ext-link> (<abbrev xmlns:xlink="http://www.w3.org/1999/xlink" xlink:title="cytochrome c oxidase subunit I" id="ABBRID0EJOAE" xlink:type="simple">COI</abbrev>) and <ext-link xmlns:xlink="http://www.w3.org/1999/xlink" ext-link-type="gen" xlink:href="MH822840" xlink:type="simple">MH822840</ext-link> (16S). The intra-specific genetic distance between five <abbrev xmlns:xlink="http://www.w3.org/1999/xlink" xlink:title="cytochrome c oxidase subunit I" id="ABBRID0ENOAE" xlink:type="simple">COI</abbrev> sequences was measured according to the Kimura-2-parameter (K2P) model and ranged from 0 to 0.4 %. We carried out the genetic comparison of the new species with three <italic><tp:taxon-name><tp:taxon-name-part taxon-name-part-type="genus" reg="Timarete">Timarete</tp:taxon-name-part></tp:taxon-name></italic> species availabl<italic>e, i</italic>ncluding <italic><tp:taxon-name><tp:taxon-name-part taxon-name-part-type="genus" reg="Timarete">T.</tp:taxon-name-part><tp:taxon-name-part taxon-name-part-type="species" reg="caribous">caribous</tp:taxon-name-part></tp:taxon-name></italic> (Grube and Ørsted in Grube, 1859), <italic><tp:taxon-name><tp:taxon-name-part taxon-name-part-type="genus" reg="Timarete">T.</tp:taxon-name-part><tp:taxon-name-part taxon-name-part-type="species" reg="ceciliae">ceciliae</tp:taxon-name-part></tp:taxon-name></italic> Magalhães, Seixas, Paiva, and Elias, 2014, and <italic><tp:taxon-name><tp:taxon-name-part taxon-name-part-type="genus" reg="Timarete">T.</tp:taxon-name-part><tp:taxon-name-part taxon-name-part-type="species" reg="punctata">punctata</tp:taxon-name-part></tp:taxon-name></italic> (Grube, 1859) from the Brazilian coast, with <abbrev xmlns:xlink="http://www.w3.org/1999/xlink" xlink:title="cytochrome c oxidase subunit I" id="ABBRID0E2PAE" xlink:type="simple">COI</abbrev> and 16S sequences previously announced from GenBank (<xref ref-type="bibr" rid="B12">Magalhães et al. 2014</xref>). Based on entire genetic data uploaded in GenBank, the inter-specific genetic distances of <abbrev xmlns:xlink="http://www.w3.org/1999/xlink" xlink:title="cytochrome c oxidase subunit I" id="ABBRID0EDQAE" xlink:type="simple">COI</abbrev> and 16S sequences between the new species and other <italic><tp:taxon-name><tp:taxon-name-part taxon-name-part-type="genus" reg="Timarete">Timarete</tp:taxon-name-part></tp:taxon-name></italic> species were 23.7–26.2 % and 22.2–26.5 %, respectively (K2P distance). We examined the molecular phylogenetic relationship based on the Maximum likelihood (<abbrev xmlns:xlink="http://www.w3.org/1999/xlink" xlink:title="Maximum likelihood" xlink:type="simple">ML</abbrev>) tree using the genetic data available from GenBank on several cirratulids belonging to the multi-tentaculate genera, <italic><tp:taxon-name><tp:taxon-name-part taxon-name-part-type="genus" reg="Cirriformia">Cirriformia</tp:taxon-name-part></tp:taxon-name></italic>, <italic><tp:taxon-name><tp:taxon-name-part taxon-name-part-type="genus" reg="Cirratulus">Cirratulus</tp:taxon-name-part></tp:taxon-name></italic>, and <italic><tp:taxon-name><tp:taxon-name-part taxon-name-part-type="genus" reg="Timarete">Timarete</tp:taxon-name-part></tp:taxon-name></italic>, with the new species (<xref ref-type="bibr" rid="B20">Rousset et al. 2007</xref>, <xref ref-type="bibr" rid="B6">Hardy et al. 2011</xref>, <xref ref-type="bibr" rid="B12">Magalhães et al. 2014</xref>, <xref ref-type="bibr" rid="B25">Weidhase et al. 2014</xref>, <xref ref-type="bibr" rid="B10">Lobo et al. 2016</xref>, <xref ref-type="bibr" rid="B26">Weidhase et al. 2016</xref>). The GenBank accession numbers of them are represented on Table <xref ref-type="table" rid="T1">1</xref>. In <abbrev xmlns:xlink="http://www.w3.org/1999/xlink" xlink:title="Maximum likelihood" xlink:type="simple">ML</abbrev> tree (Fig. <xref ref-type="fig" rid="F6">6</xref>), all cirratulid species showed the specific validity by the molecular data of the present study. In generic level, the <italic><tp:taxon-name><tp:taxon-name-part taxon-name-part-type="genus" reg="Timarete">Timarete</tp:taxon-name-part></tp:taxon-name></italic> species including <italic><tp:taxon-name><tp:taxon-name-part taxon-name-part-type="genus" reg="Timarete">T.</tp:taxon-name-part><tp:taxon-name-part taxon-name-part-type="species" reg="posteria">posteria</tp:taxon-name-part></tp:taxon-name></italic> sp. <!--PageBreak-->n. formed a clade with two <italic><tp:taxon-name><tp:taxon-name-part taxon-name-part-type="genus" reg="Cirriformia">Cirriformia</tp:taxon-name-part></tp:taxon-name></italic> species, <italic><tp:taxon-name><tp:taxon-name-part taxon-name-part-type="genus" reg="Cirriformia">C.</tp:taxon-name-part><tp:taxon-name-part taxon-name-part-type="species" reg="chicoi">chicoi</tp:taxon-name-part></tp:taxon-name></italic> Magalhães, Seixas, Paiva, &amp; Elias, 2014 and <italic><tp:taxon-name><tp:taxon-name-part taxon-name-part-type="genus" reg="Cirriformia">C.</tp:taxon-name-part><tp:taxon-name-part taxon-name-part-type="species" reg="tentaculata">tentaculata</tp:taxon-name-part></tp:taxon-name></italic> (Montagu, 1808), showing a similar result to the phylogenetic tree of <xref ref-type="bibr" rid="B13">Magalhães et al. (2017)</xref>. This result suggests that both of the genera <italic><tp:taxon-name><tp:taxon-name-part taxon-name-part-type="genus" reg="Timarete">Timarete</tp:taxon-name-part></tp:taxon-name></italic> and <italic><tp:taxon-name><tp:taxon-name-part taxon-name-part-type="genus" reg="Cirriformia">Cirriformia</tp:taxon-name-part></tp:taxon-name></italic> are not monophyletic and they are closely related to each other. However, the reality of phylogenetic relationship between <italic><tp:taxon-name><tp:taxon-name-part taxon-name-part-type="genus" reg="Timarete">Timarete</tp:taxon-name-part></tp:taxon-name></italic> and <italic><tp:taxon-name><tp:taxon-name-part taxon-name-part-type="genus" reg="Cirriformia">Cirriformia</tp:taxon-name-part></tp:taxon-name></italic> still merits further study with more morphological and molecular information of the multi-tentaculate genera.</p><table-wrap id="T1" position="float" orientation="portrait"><label>Table 1.</label><caption><p>GenBank accession numbers for sequences obtained in the present study.</p></caption><table id="TID0E6TAG" rules="all"><tbody><tr><th rowspan="2" colspan="1">Species</th><th rowspan="1" colspan="2">GenBank accession number</th><th rowspan="2" colspan="1">Data source</th></tr><tr><th rowspan="1" colspan="1">
                        <abbrev xmlns:xlink="http://www.w3.org/1999/xlink" xlink:title="cytochrome c oxidase subunit I" id="ABBRID0EPVAE" xlink:type="simple">COI</abbrev>
                      </th><th rowspan="1" colspan="1">16S</th></tr><tr><td rowspan="1" colspan="1"><italic><tp:taxon-name><tp:taxon-name-part taxon-name-part-type="genus" reg="Timarete">Timarete</tp:taxon-name-part><tp:taxon-name-part taxon-name-part-type="species" reg="posteria">posteria</tp:taxon-name-part></tp:taxon-name></italic> sp. n.</td><td rowspan="1" colspan="1">
                        <ext-link xmlns:xlink="http://www.w3.org/1999/xlink" ext-link-type="gen" xlink:href="MH708229" xlink:type="simple">MH708229</ext-link>
                      </td><td rowspan="1" colspan="1">
                        <ext-link xmlns:xlink="http://www.w3.org/1999/xlink" ext-link-type="gen" xlink:href="MH822840" xlink:type="simple">MH822840</ext-link>
                      </td><td rowspan="1" colspan="1">Present study</td></tr><tr><td rowspan="1" colspan="1">
                        <italic><tp:taxon-name>
                            <tp:taxon-name-part taxon-name-part-type="genus" reg="Timarete">Timarete</tp:taxon-name-part>
                            <tp:taxon-name-part taxon-name-part-type="species" reg="caribous">caribous</tp:taxon-name-part>
                          </tp:taxon-name></italic>
                      </td><td rowspan="1" colspan="1">
                        <ext-link xmlns:xlink="http://www.w3.org/1999/xlink" ext-link-type="gen" xlink:href="KM192177" xlink:type="simple">KM192177</ext-link>
                      </td><td rowspan="1" colspan="1">
                        <ext-link xmlns:xlink="http://www.w3.org/1999/xlink" ext-link-type="gen" xlink:href="KM192193" xlink:type="simple">KM192193</ext-link>
                      </td><td rowspan="1" colspan="1">
                        <xref ref-type="bibr" rid="B12">Magalhães et al. 2014</xref>
                      </td></tr><tr><td rowspan="1" colspan="1">
                        <italic><tp:taxon-name>
                            <tp:taxon-name-part taxon-name-part-type="genus" reg="Timarete">Timarete</tp:taxon-name-part>
                            <tp:taxon-name-part taxon-name-part-type="species" reg="ceciliae">ceciliae</tp:taxon-name-part>
                          </tp:taxon-name></italic>
                      </td><td rowspan="1" colspan="1">
                        <ext-link xmlns:xlink="http://www.w3.org/1999/xlink" ext-link-type="gen" xlink:href="KM192179" xlink:type="simple">KM192179</ext-link>
                      </td><td rowspan="1" colspan="1">
                        <ext-link xmlns:xlink="http://www.w3.org/1999/xlink" ext-link-type="gen" xlink:href="KM192195" xlink:type="simple">KM192195</ext-link>
                      </td><td rowspan="1" colspan="1">
                        <xref ref-type="bibr" rid="B12">Magalhães et al. 2014</xref>
                      </td></tr><tr><td rowspan="1" colspan="1">
                        <italic><tp:taxon-name>
                            <tp:taxon-name-part taxon-name-part-type="genus" reg="Timarete">Timarete</tp:taxon-name-part>
                            <tp:taxon-name-part taxon-name-part-type="species" reg="punctata">punctata</tp:taxon-name-part>
                          </tp:taxon-name></italic>
                      </td><td rowspan="1" colspan="1">
                        <ext-link xmlns:xlink="http://www.w3.org/1999/xlink" ext-link-type="gen" xlink:href="KM192188" xlink:type="simple">KM192188</ext-link>
                      </td><td rowspan="1" colspan="1">
                        <ext-link xmlns:xlink="http://www.w3.org/1999/xlink" ext-link-type="gen" xlink:href="KM192205" xlink:type="simple">KM192205</ext-link>
                      </td><td rowspan="1" colspan="1">
                        <xref ref-type="bibr" rid="B12">Magalhães et al. 2014</xref>
                      </td></tr><tr><td rowspan="2" colspan="1">
                        <italic><tp:taxon-name>
                            <tp:taxon-name-part taxon-name-part-type="genus" reg="Cirriformia">Cirriformia</tp:taxon-name-part>
                            <tp:taxon-name-part taxon-name-part-type="species" reg="tentaculata">tentaculata</tp:taxon-name-part>
                          </tp:taxon-name></italic>
                      </td><td rowspan="2" colspan="1">
                        <ext-link xmlns:xlink="http://www.w3.org/1999/xlink" ext-link-type="gen" xlink:href="KR916808" xlink:type="simple">KR916808</ext-link>
                      </td><td rowspan="2" colspan="1">
                        <ext-link xmlns:xlink="http://www.w3.org/1999/xlink" ext-link-type="gen" xlink:href="KT033725" xlink:type="simple">KT033725</ext-link>
                      </td><td rowspan="1" colspan="1"><xref ref-type="bibr" rid="B10">Lobo et al. 2016</xref> (<abbrev xmlns:xlink="http://www.w3.org/1999/xlink" xlink:title="cytochrome c oxidase subunit I" id="ABBRID0EH1AE" xlink:type="simple">COI</abbrev>)</td></tr><tr><td rowspan="1" colspan="1"><xref ref-type="bibr" rid="B26">Weidhase et al. 2016</xref> (16S)</td></tr><tr><td rowspan="1" colspan="1">
                        <italic><tp:taxon-name>
                            <tp:taxon-name-part taxon-name-part-type="genus" reg="Cirriformia">Cirriformia</tp:taxon-name-part>
                            <tp:taxon-name-part taxon-name-part-type="species" reg="chicoi">chicoi</tp:taxon-name-part>
                          </tp:taxon-name></italic>
                      </td><td rowspan="1" colspan="1">
                        <ext-link xmlns:xlink="http://www.w3.org/1999/xlink" ext-link-type="gen" xlink:href="KM192165" xlink:type="simple">KM192165</ext-link>
                      </td><td rowspan="1" colspan="1">
                        <ext-link xmlns:xlink="http://www.w3.org/1999/xlink" ext-link-type="gen" xlink:href="KM192189" xlink:type="simple">KM192189</ext-link>
                      </td><td rowspan="1" colspan="1">
                        <xref ref-type="bibr" rid="B12">Magalhães et al. 2014</xref>
                      </td></tr><tr><td rowspan="2" colspan="1">
                        <italic><tp:taxon-name>
                            <tp:taxon-name-part taxon-name-part-type="genus" reg="Cirratulus">Cirratulus</tp:taxon-name-part>
                            <tp:taxon-name-part taxon-name-part-type="species" reg="cirratus">cirratus</tp:taxon-name-part>
                          </tp:taxon-name></italic>
                      </td><td rowspan="2" colspan="1">
                        <ext-link xmlns:xlink="http://www.w3.org/1999/xlink" ext-link-type="gen" xlink:href="HM417794" xlink:type="simple">HM417794</ext-link>
                      </td><td rowspan="2" colspan="1">
                        <ext-link xmlns:xlink="http://www.w3.org/1999/xlink" ext-link-type="gen" xlink:href="DQ779609" xlink:type="simple">DQ779609</ext-link>
                      </td><td rowspan="1" colspan="1"><xref ref-type="bibr" rid="B20">Rousset et al. 2007</xref> (16S)</td></tr><tr><td rowspan="1" colspan="1"><xref ref-type="bibr" rid="B6">Hardy et al. 2011</xref> (<abbrev xmlns:xlink="http://www.w3.org/1999/xlink" xlink:title="cytochrome c oxidase subunit I" id="ABBRID0EZ3AE" xlink:type="simple">COI</abbrev>)</td></tr><tr><td rowspan="2" colspan="1">
                        <tp:taxon-name>
                          <tp:taxon-name-part taxon-name-part-type="genus" reg="Cirratulus">Cirratulus</tp:taxon-name-part>
                          <tp:taxon-name-part taxon-name-part-type="uncertainty-rank">cf.</tp:taxon-name-part>
                          <tp:taxon-name-part taxon-name-part-type="species" reg="cirratus">cirratus</tp:taxon-name-part>
                        </tp:taxon-name>
                      </td><td rowspan="2" colspan="1">
                        <ext-link xmlns:xlink="http://www.w3.org/1999/xlink" ext-link-type="gen" xlink:href="KM083601" xlink:type="simple">KM083601</ext-link>
                      </td><td rowspan="2" colspan="1">
                        <ext-link xmlns:xlink="http://www.w3.org/1999/xlink" ext-link-type="gen" xlink:href="KT033724" xlink:type="simple">KT033724</ext-link>
                      </td><td rowspan="1" colspan="1"><xref ref-type="bibr" rid="B25">Weidhase et al. 2014</xref> (<abbrev xmlns:xlink="http://www.w3.org/1999/xlink" xlink:title="cytochrome c oxidase subunit I" id="ABBRID0E34AE" xlink:type="simple">COI</abbrev>)</td></tr><tr><td rowspan="1" colspan="1"><xref ref-type="bibr" rid="B26">Weidhase et al. 2016</xref> (16S)</td></tr></tbody></table></table-wrap><fig id="F6" position="float" orientation="portrait"><label>Figure 6.</label><caption><p>Maximum likelihood (<abbrev xmlns:xlink="http://www.w3.org/1999/xlink" xlink:title="Maximum likelihood" xlink:type="simple">ML</abbrev>) tree for four species of <italic><tp:taxon-name><tp:taxon-name-part taxon-name-part-type="genus" reg="Timarete">Timarete</tp:taxon-name-part></tp:taxon-name></italic> with four other related species in the multi-tentaculate cirratulid genera, <italic><tp:taxon-name><tp:taxon-name-part taxon-name-part-type="genus" reg="Cirriformia">Cirriformia</tp:taxon-name-part></tp:taxon-name></italic> and <italic><tp:taxon-name><tp:taxon-name-part taxon-name-part-type="genus" reg="Cirratulus">Cirratulus</tp:taxon-name-part></tp:taxon-name></italic>, inferred from combined dataset with <abbrev xmlns:xlink="http://www.w3.org/1999/xlink" xlink:title="cytochrome c oxidase subunit I" id="ABBRID0EG6AE" xlink:type="simple">COI</abbrev> and 16S. Numbers above the branch indicate <abbrev xmlns:xlink="http://www.w3.org/1999/xlink" xlink:title="Maximum likelihood" xlink:type="simple">ML</abbrev> bootstrap values from 1000 replication.</p></caption><graphic xmlns:xlink="http://www.w3.org/1999/xlink" xlink:href="zookeys-806-001-g006.jpg" position="float" orientation="portrait" xlink:type="simple" id="oo_249512.jpg"/></fig></tp:treatment-sec><tp:treatment-sec sec-type="remarks" id="SECID0EP6AE"><title>Remarks.</title><p>The major characteristics of <italic><tp:taxon-name><tp:taxon-name-part taxon-name-part-type="genus" reg="Timarete">Timarete</tp:taxon-name-part><tp:taxon-name-part taxon-name-part-type="species" reg="posteria">posteria</tp:taxon-name-part></tp:taxon-name></italic> sp. n. are mostly similar to those of <italic><tp:taxon-name><tp:taxon-name-part taxon-name-part-type="genus" reg="Timarete">Timarete</tp:taxon-name-part><tp:taxon-name-part taxon-name-part-type="species" reg="luxuriosa">luxuriosa</tp:taxon-name-part></tp:taxon-name></italic> (Moore, 1904), originally described from Southern California (<xref ref-type="bibr" rid="B1">Blake 1996</xref>). Both species share the following morphological features: 1) branchial finalents a single pair per segment, gradually shifting toward mid-dorsum from relatively posterior chaetigers compared to its congeners (the dorsal shift of branchial finalents occurred at about chaetiger 35 when the body with 350 segments in <italic><tp:taxon-name><tp:taxon-name-part taxon-name-part-type="genus" reg="Timarete">T.</tp:taxon-name-part><tp:taxon-name-part taxon-name-part-type="species" reg="luxuriosa">luxuriosa</tp:taxon-name-part></tp:taxon-name></italic> and occurred at chaetigers 38–78 with more than 300 segments and at chaetigers 30–76 with less than 300 segments in the new species, while that occurred at chaetigers 7–26 in other <italic><tp:taxon-name><tp:taxon-name-part taxon-name-part-type="genus" reg="Timarete">Timarete</tp:taxon-name-part></tp:taxon-name></italic> species); 2) tentacular finalents arising from the <!--PageBreak-->dorsum of chaetigers 5–6 (usually 5–6 and sometimes 6–7 or 7–8 in the new species); 3) notopodial spines originating from chaetiger 50 (24–69 in the new species) and pale brown in color; and 4) neuropodial spines originating from chaetiger 31 (16–45 in the new species) and dark brown in color (<xref ref-type="bibr" rid="B1">Blake 1996</xref>). However, <italic><tp:taxon-name><tp:taxon-name-part taxon-name-part-type="genus" reg="Timarete">T.</tp:taxon-name-part><tp:taxon-name-part taxon-name-part-type="species" reg="posteria">posteria</tp:taxon-name-part></tp:taxon-name></italic> sp. n. clearly differs from <italic><tp:taxon-name><tp:taxon-name-part taxon-name-part-type="genus" reg="Timarete">T.</tp:taxon-name-part><tp:taxon-name-part taxon-name-part-type="species" reg="luxuriosa">luxuriosa</tp:taxon-name-part></tp:taxon-name></italic> in peristomium, notopodial spines, and shifting branchial finalents as follows: 1) the peristomium is evenly divided into three annulations in <italic><tp:taxon-name><tp:taxon-name-part taxon-name-part-type="genus" reg="Timarete">T.</tp:taxon-name-part><tp:taxon-name-part taxon-name-part-type="species" reg="posteria">posteria</tp:taxon-name-part></tp:taxon-name></italic> sp. n., while that of <italic><tp:taxon-name><tp:taxon-name-part taxon-name-part-type="genus" reg="Timarete">T.</tp:taxon-name-part><tp:taxon-name-part taxon-name-part-type="species" reg="luxuriosa">luxuriosa</tp:taxon-name-part></tp:taxon-name></italic> comprises one large and three smaller annulations; 2) <italic><tp:taxon-name><tp:taxon-name-part taxon-name-part-type="genus" reg="Timarete">T.</tp:taxon-name-part><tp:taxon-name-part taxon-name-part-type="species" reg="posteria">posteria</tp:taxon-name-part></tp:taxon-name></italic> sp. n. bears 2–4 neuropodial spines accompanied by a few capillaries in the posterior chaetigers, however, <italic><tp:taxon-name><tp:taxon-name-part taxon-name-part-type="genus" reg="Timarete">T.</tp:taxon-name-part><tp:taxon-name-part taxon-name-part-type="species" reg="luxuriosa">luxuriosa</tp:taxon-name-part></tp:taxon-name></italic> contains a single neuropodial spine without capillaries in the posterior chaetigers after around chaetiger 90; 3) completely shifted branchial finalents are located at about one-third distance between notopodium and dorsal midline in <italic><tp:taxon-name><tp:taxon-name-part taxon-name-part-type="genus" reg="Timarete">T.</tp:taxon-name-part><tp:taxon-name-part taxon-name-part-type="species" reg="posteria">posteria</tp:taxon-name-part></tp:taxon-name></italic> sp. n., whereas those of <italic><tp:taxon-name><tp:taxon-name-part taxon-name-part-type="genus" reg="Timarete">T.</tp:taxon-name-part><tp:taxon-name-part taxon-name-part-type="species" reg="luxuriosa">luxuriosa</tp:taxon-name-part></tp:taxon-name></italic> are positioned at about two-thirds distance (<xref ref-type="bibr" rid="B1">Blake 1996</xref>).</p><!--PageBreak--><p>The methyl green staining pattern (<abbrev xmlns:xlink="http://www.w3.org/1999/xlink" xlink:title="methyl green staining pattern" id="ABBRID0EHEAG" xlink:type="simple">MGSP</abbrev>), which may be of diagnostic value, is unavailable for many <italic><tp:taxon-name><tp:taxon-name-part taxon-name-part-type="genus" reg="Timarete">Timarete</tp:taxon-name-part></tp:taxon-name></italic> species except for a few species recently described (<xref ref-type="bibr" rid="B8">Imajima and Hartman 1964</xref>, <xref ref-type="bibr" rid="B1">Blake 1996</xref>, <xref ref-type="bibr" rid="B3">Çinar 2007</xref>, <xref ref-type="bibr" rid="B11">Magalhães and Bailey-Brock 2010</xref>, <xref ref-type="bibr" rid="B12">Magalhães et al. 2014</xref>). Nevertheless, the <abbrev xmlns:xlink="http://www.w3.org/1999/xlink" xlink:title="methyl green staining pattern" id="ABBRID0EGFAG" xlink:type="simple">MGSP</abbrev> of the new species is distinct from the previously described patterns from five <italic><tp:taxon-name><tp:taxon-name-part taxon-name-part-type="genus" reg="Timarete">Timarete</tp:taxon-name-part></tp:taxon-name></italic> species, including <italic><tp:taxon-name><tp:taxon-name-part taxon-name-part-type="genus" reg="Timarete">T.</tp:taxon-name-part><tp:taxon-name-part taxon-name-part-type="species" reg="caribous">caribous</tp:taxon-name-part></tp:taxon-name></italic> (Grube, 1859), <italic><tp:taxon-name><tp:taxon-name-part taxon-name-part-type="genus" reg="Timarete">T.</tp:taxon-name-part><tp:taxon-name-part taxon-name-part-type="species" reg="ceciliae">ceciliae</tp:taxon-name-part></tp:taxon-name></italic> Magalhães, Seixas, Paiva &amp; Elias, 2014, <italic><tp:taxon-name><tp:taxon-name-part taxon-name-part-type="genus" reg="Timarete">T.</tp:taxon-name-part><tp:taxon-name-part taxon-name-part-type="species" reg="hawaiensis">hawaiensis</tp:taxon-name-part></tp:taxon-name></italic> (Hartman, 1956), <italic><tp:taxon-name><tp:taxon-name-part taxon-name-part-type="genus" reg="Timarete">T.</tp:taxon-name-part><tp:taxon-name-part taxon-name-part-type="species" reg="oculata">oculata</tp:taxon-name-part></tp:taxon-name></italic> (Treadwell, 1932), and <italic><tp:taxon-name><tp:taxon-name-part taxon-name-part-type="genus" reg="Timarete">T.</tp:taxon-name-part><tp:taxon-name-part taxon-name-part-type="species" reg="punctata">punctata</tp:taxon-name-part></tp:taxon-name></italic> (Grube, 1859), by a combination of the following features: 1) intense staining of the prostomium, peristomium, and dorsum of the first three chaetigers; 2) the presence of transverse bands forming complete rings in the posterior half of each segment (<xref ref-type="bibr" rid="B11">Magalhães and Bailey-Brock 2010</xref>, <xref ref-type="bibr" rid="B12">Magalhães et al. 2014</xref>). <abbrev xmlns:xlink="http://www.w3.org/1999/xlink" xlink:title="methyl green staining pattern" id="ABBRID0EQHAG" xlink:type="simple">MGSP</abbrev> is a useful diagnostic feature in <italic><tp:taxon-name><tp:taxon-name-part taxon-name-part-type="genus" reg="Timarete">Timarete</tp:taxon-name-part></tp:taxon-name></italic> species, and additional <abbrev xmlns:xlink="http://www.w3.org/1999/xlink" xlink:title="methyl green staining pattern" id="ABBRID0E2HAG" xlink:type="simple">MGSP</abbrev> information for several <italic><tp:taxon-name><tp:taxon-name-part taxon-name-part-type="genus" reg="Timarete">Timarete</tp:taxon-name-part></tp:taxon-name></italic> species is still required.</p></tp:treatment-sec><ref-list><ref id="B1"><mixed-citation xmlns:xlink="http://www.w3.org/1999/xlink" xlink:type="simple"><person-group><name name-style="western"><surname>Blake</surname><given-names>JA</given-names></name></person-group> (<year>1996</year>) <article-title>8. Family <tp:taxon-name><tp:taxon-name-part taxon-name-part-type="family">Cirratulidae</tp:taxon-name-part></tp:taxon-name> Ryckholdt, 1851. Including a revision of the genera and species from the eastern North Pacific.</article-title> In: <person-group><name name-style="western"><surname>Blake</surname><given-names>JA</given-names></name><name name-style="western"><surname>Hilbig</surname><given-names>B</given-names></name><name name-style="western"><surname>Scott</surname><given-names>PH</given-names></name></person-group> (<role>Eds</role>) <issue-title>Taxonomic Atlas of the Benthic Fauna of the Santa Maria Basin and the Western Santa Barbara Channel.</issue-title><source>Volume 6 – The <tp:taxon-name><tp:taxon-name-part taxon-name-part-type="phylum">Annelida</tp:taxon-name-part></tp:taxon-name> Part 3, <tp:taxon-name><tp:taxon-name-part taxon-name-part-type="class">Polychaeta</tp:taxon-name-part></tp:taxon-name>: <tp:taxon-name><tp:taxon-name-part taxon-name-part-type="family">Orbiniidae</tp:taxon-name-part></tp:taxon-name> to <tp:taxon-name><tp:taxon-name-part taxon-name-part-type="family">Cossuridae</tp:taxon-name-part></tp:taxon-name>. Santa Barbara Museum of Natural History Press, Santa Barbara, California</source>, <fpage>263</fpage>–<lpage>384</lpage>.</mixed-citation></ref><ref id="B11"><mixed-citation xmlns:xlink="http://www.w3.org/1999/xlink" xlink:type="simple"><person-group><name name-style="western"><surname>Magalhães</surname><given-names>WF</given-names></name><name name-style="western"><surname>Bailey-Brock</surname><given-names>JH</given-names></name></person-group> (<year>2010</year>) <article-title>Redescription of <italic><tp:taxon-name><tp:taxon-name-part taxon-name-part-type="genus">Cirriformia</tp:taxon-name-part><tp:taxon-name-part taxon-name-part-type="species">crassicollis</tp:taxon-name-part></tp:taxon-name></italic> (Kinberg, 1866) and <italic><tp:taxon-name><tp:taxon-name-part taxon-name-part-type="genus">Timarete</tp:taxon-name-part><tp:taxon-name-part taxon-name-part-type="species">hawaiensis</tp:taxon-name-part></tp:taxon-name></italic> (Hartman, 1956) new combination, (<tp:taxon-name><tp:taxon-name-part taxon-name-part-type="class">Polychaeta</tp:taxon-name-part></tp:taxon-name>: <tp:taxon-name><tp:taxon-name-part taxon-name-part-type="family">Cirratulidae</tp:taxon-name-part></tp:taxon-name>), endemic polychaetes to the Hawaiian Islands.</article-title><source>Zootaxa</source><volume>2625</volume>: <fpage>53</fpage>–<lpage>62</lpage>.</mixed-citation></ref><ref id="B12"><mixed-citation xmlns:xlink="http://www.w3.org/1999/xlink" xlink:type="simple"><person-group><name name-style="western"><surname>Magalhães</surname><given-names>WF</given-names></name><name name-style="western"><surname>Seixas</surname><given-names>VC</given-names></name><name name-style="western"><surname>Paiva</surname><given-names>PC</given-names></name><name name-style="western"><surname>Elias</surname><given-names>R</given-names></name></person-group> (<year>2014</year>) The Multitentaculate <tp:taxon-name><tp:taxon-name-part taxon-name-part-type="family">Cirratulidae</tp:taxon-name-part></tp:taxon-name> of the Genera <italic><tp:taxon-name><tp:taxon-name-part taxon-name-part-type="genus">Cirriformia</tp:taxon-name-part></tp:taxon-name></italic> and <italic><tp:taxon-name><tp:taxon-name-part taxon-name-part-type="genus">Timarete</tp:taxon-name-part></tp:taxon-name></italic> (<tp:taxon-name><tp:taxon-name-part taxon-name-part-type="phylum">Annelida</tp:taxon-name-part></tp:taxon-name>: <tp:taxon-name><tp:taxon-name-part taxon-name-part-type="class">Polychaeta</tp:taxon-name-part></tp:taxon-name>) from Shallow Waters of Brazil. PLoS ONE 9(11): e112727. <ext-link xlink:type="simple" ext-link-type="doi" xlink:href="10.1371/journal.pone.0112727">https://doi.org/10.1371/journal.pone.0112727</ext-link></mixed-citation></ref><ref id="B20"><mixed-citation xmlns:xlink="http://www.w3.org/1999/xlink" xlink:type="simple"><person-group><name name-style="western"><surname>Rousset</surname><given-names>V</given-names></name><name name-style="western"><surname>Pleijel</surname><given-names>F</given-names></name><name name-style="western"><surname>Rouse</surname><given-names>GW</given-names></name><name name-style="western"><surname>Erséus</surname><given-names>C</given-names></name><name name-style="western"><surname>Siddall</surname><given-names>ME</given-names></name></person-group> (<year>2007</year>) <article-title>A molecular phylogeny of annelids.</article-title><source>Cladistics</source><volume>23</volume>(<issue>1</issue>): <fpage>41</fpage>–<lpage>63</lpage>. <ext-link xlink:type="simple" ext-link-type="doi" xlink:href="10.1111/j.1096-0031.2006.00128.x">https://doi.org/10.1111/j.1096-0031.2006.00128.x</ext-link></mixed-citation></ref><ref id="B6"><mixed-citation xmlns:xlink="http://www.w3.org/1999/xlink" xlink:type="simple"><person-group><name name-style="western"><surname>Hardy</surname><given-names>SM</given-names></name><name name-style="western"><surname>Carr</surname><given-names>CM</given-names></name><name name-style="western"><surname>Hardman</surname><given-names>M</given-names></name><name name-style="western"><surname>Steinke</surname><given-names>D</given-names></name><name name-style="western"><surname>Corstorphine</surname><given-names>E</given-names></name><name name-style="western"><surname>Mah</surname><given-names>C</given-names></name></person-group> (<year>2011</year>) <article-title>Biodiversity and phylogeography of Arctic marine fauna: insights from molecular tools.</article-title><source>Marine Biodiversity</source><volume>41</volume>: <fpage>195</fpage>–<lpage>210</lpage>. <ext-link xlink:type="simple" ext-link-type="doi" xlink:href="10.1007/s12526-010-0056-x">https://doi.org/10.1007/s12526-010-0056-x</ext-link></mixed-citation></ref><ref id="B25"><mixed-citation xmlns:xlink="http://www.w3.org/1999/xlink" xlink:type="simple"><person-group><name name-style="western"><surname>Weidhase</surname><given-names>M</given-names></name><name name-style="western"><surname>Bleidorn</surname><given-names>C</given-names></name><name name-style="western"><surname>Helm</surname><given-names>C</given-names></name></person-group> (<year>2014</year>) <article-title>Structure and anterior regeneration of musculature and nervous system in <tp:taxon-name><tp:taxon-name-part taxon-name-part-type="genus">Cirratulus</tp:taxon-name-part><tp:taxon-name-part taxon-name-part-type="uncertainty-rank">cf.</tp:taxon-name-part><tp:taxon-name-part taxon-name-part-type="species">cirratus</tp:taxon-name-part></tp:taxon-name> (<tp:taxon-name><tp:taxon-name-part taxon-name-part-type="family">Cirratulidae</tp:taxon-name-part></tp:taxon-name>, <tp:taxon-name><tp:taxon-name-part taxon-name-part-type="phylum">Annelida</tp:taxon-name-part></tp:taxon-name>).</article-title><source>Journal of Morphology</source><volume>275</volume>: <fpage>1418</fpage>–<lpage>1430</lpage>. <ext-link xlink:type="simple" ext-link-type="doi" xlink:href="10.1002/jmor.20316">https://doi.org/10.1002/jmor.20316</ext-link></mixed-citation></ref><ref id="B10"><mixed-citation xmlns:xlink="http://www.w3.org/1999/xlink" xlink:type="simple"><person-group><name name-style="western"><surname>Lobo</surname><given-names>J</given-names></name><name name-style="western"><surname>Teixeira</surname><given-names>MA</given-names></name><name name-style="western"><surname>Borges</surname><given-names>LM</given-names></name><name name-style="western"><surname>Ferreira</surname><given-names>MS</given-names></name><name name-style="western"><surname>Hollatz</surname><given-names>C</given-names></name><name name-style="western"><surname>Gomes</surname><given-names>PA</given-names></name><name name-style="western"><surname>Sousa</surname><given-names>R</given-names></name><name name-style="western"><surname>Ravara</surname><given-names>A</given-names></name><name name-style="western"><surname>Costa</surname><given-names>MH</given-names></name><name name-style="western"><surname>Costa</surname><given-names>FO</given-names></name></person-group> (<year>2016</year>) <article-title>Starting a DNA barcode reference library for shallow water polychaetes from the southern European Atlantic coast.</article-title><source>Molecular Ecology Resources</source><volume>16</volume>(<issue>1</issue>): <fpage>298</fpage>–<lpage>313</lpage>. <ext-link xlink:type="simple" ext-link-type="doi" xlink:href="10.1111/1755-0998.12441">https://doi.org/10.1111/1755-0998.12441</ext-link></mixed-citation></ref><ref id="B26"><mixed-citation xmlns:xlink="http://www.w3.org/1999/xlink" xlink:type="simple"><person-group><name name-style="western"><surname>Weidhase</surname><given-names>M</given-names></name><name name-style="western"><surname>Bleidorn</surname><given-names>C</given-names></name><name name-style="western"><surname>Simon</surname><given-names>CA</given-names></name></person-group> (<year>2016</year>) <article-title>On the taxonomy and phylogeny of <italic><tp:taxon-name><tp:taxon-name-part taxon-name-part-type="genus">Ctenodrilus</tp:taxon-name-part></tp:taxon-name></italic> (<tp:taxon-name><tp:taxon-name-part taxon-name-part-type="phylum">Annelida</tp:taxon-name-part></tp:taxon-name>: <tp:taxon-name><tp:taxon-name-part taxon-name-part-type="family">Cirratulidae</tp:taxon-name-part></tp:taxon-name>) with a first report from South Africa.</article-title><source>Marine Biodiversity</source><volume>46</volume>(<issue>1</issue>): <fpage>243</fpage>–<lpage>252</lpage>. <ext-link xlink:type="simple" ext-link-type="doi" xlink:href="10.1007/s12526-015-0355-3">https://doi.org/10.1007/s12526-015-0355-3</ext-link></mixed-citation></ref><ref id="B13"><mixed-citation xmlns:xlink="http://www.w3.org/1999/xlink" xlink:type="simple"><person-group><name name-style="western"><surname>Magalhães</surname><given-names>WF</given-names></name><name name-style="western"><surname>Linse</surname><given-names>K</given-names></name><name name-style="western"><surname>Wiklund</surname><given-names>H</given-names></name></person-group> (<year>2017</year>) <article-title>A new species of Raricirrus (<tp:taxon-name><tp:taxon-name-part taxon-name-part-type="phylum">Annelida</tp:taxon-name-part></tp:taxon-name>: Cirratuliformia) from deep-water sunken wood off California.</article-title><source>Zootaxa</source><volume>4353</volume>: <fpage>51</fpage>–<lpage>68</lpage>. <ext-link xlink:type="simple" ext-link-type="doi" xlink:href="10.11646/zootaxa.4353.1.3">https://doi.org/10.11646/zootaxa.4353.1.3</ext-link></mixed-citation></ref><ref id="B8"><mixed-citation xmlns:xlink="http://www.w3.org/1999/xlink" xlink:type="simple"><person-group><name name-style="western"><surname>Imajima</surname><given-names>M</given-names></name><name name-style="western"><surname>Hartman</surname><given-names>O</given-names></name></person-group> (<year>1964</year>) <article-title>The polychaetous annelids of Japan. Allan Hancock Foundation Publications.</article-title><source>Occasional Papers</source><volume>26</volume>: <fpage>1</fpage>–<lpage>452</lpage>.</mixed-citation></ref><ref id="B3"><mixed-citation xmlns:xlink="http://www.w3.org/1999/xlink" xlink:type="simple"><person-group><name name-style="western"><surname>Çinar</surname><given-names>ME</given-names></name></person-group> (<year>2007</year>) <article-title>Re-description of <italic><tp:taxon-name><tp:taxon-name-part taxon-name-part-type="genus">Timarete</tp:taxon-name-part><tp:taxon-name-part taxon-name-part-type="species">punctata</tp:taxon-name-part></tp:taxon-name></italic> (<tp:taxon-name><tp:taxon-name-part taxon-name-part-type="class">Polychaeta</tp:taxon-name-part></tp:taxon-name>: <tp:taxon-name><tp:taxon-name-part taxon-name-part-type="family">Cirratulidae</tp:taxon-name-part></tp:taxon-name>) and its occurrence in the Mediterranean Sea.</article-title><source>Scientia Marina</source><volume>71</volume>: <fpage>755</fpage>–<lpage>764</lpage>. <ext-link xlink:type="simple" ext-link-type="doi" xlink:href="10.3989/scimar.2007.71n4755">https://doi.org/10.3989/scimar.2007.71n4755</ext-link></mixed-citation></ref></ref-list></tp:taxon-treatment>
